# Supplementary material for: Scaling Relationships of the Structural and Rheological Behavior of Tadpole Polymer Chains in Dilute Solution Systems Using Brownian Dynamics Simulations
Source: Polymers (Basel). 2024 Oct 11;16(20):2871. doi: 10.3390/polym16202871 (PMC11510819; doi:10.3390/polym16202871)
Supplement: Supplementary file 1 [file polymers-16-02871-s001.zip]

Archive with 1 entries (1 files):
- polymers-3232444-supplementary.pdf
